# Supplementary material for: Combinations of immuno-checkpoint inhibitors predictive biomarkers only marginally improve their individual accuracy
Source: J Transl Med. 2019 Apr 23;17:131. doi: 10.1186/s12967-019-1865-8 (PMC6480695; doi:10.1186/s12967-019-1865-8)
Supplement: Supplementary file 2 — Additional file 2: Table S1. Separation criteria for responder and non-responder groups in the datasets. [file 12967_2019_1865_MOESM2_ESM.xlsx]

## Sheet: Separation methods
Study	Evaluation Criteria	Responder Group	Non-responder Group	Notes
Hugo	irRECIST	CR PR SD	PD
Riaz	RECIST 1.1	CR PR	PD	Third intermediate group SD
Rizvi	Unknown	PR SD > 6 m	PD SD < 6 m
Snyder	Unknown	LB	NB
Van Allen	RECIST 1.1	CR PR SD + OS > 1y	PD SD + OS < 1 y	Long survival group: PD + OS > 2 y

## Sheet: Our separation method
Responder Group	Non-responder Group
CR	PD (OS < 2 y)
PR	NB
SD
LB
PD (OS > 2 y)
