# Supplementary material for: Combinations of immuno-checkpoint inhibitors predictive biomarkers only marginally improve their individual accuracy
Source: J Transl Med. 2019 Apr 23;17:131. doi: 10.1186/s12967-019-1865-8 (PMC6480695; doi:10.1186/s12967-019-1865-8)
Supplement: Supplementary file 4 — Additional file 4: Table S3. Per-patient summary of clinical classification where both DNA and RNA data are available. [file 12967_2019_1865_MOESM4_ESM.xlsx]

## Sheet: Sheet1
ID	Dataset	Response	OS	Group
Pt1	Hugo	PD	607	0
Pt10	Hugo	PD	387	0
Pt12	Hugo	PD	327	0
Pt13	Hugo	CR	917	1
Pt14	Hugo	PD	54	0
Pt15	Hugo	PR	980	1
Pt16	Hugo	PD	186	0
Pt19	Hugo	PR	1060	1
Pt2	Hugo	PR	927	1
Pt20	Hugo	PD	337	0
Pt22	Hugo	PD	182	0
Pt23	Hugo	PD	103	0
Pt25	Hugo	PD	262	0
Pt28	Hugo	PR	439	1
Pt29	Hugo	PD	269	0
Pt31	Hugo	PD	704	0
Pt32	Hugo	PD	171	0
Pt35	Hugo	PR	427	1
Pt37	Hugo	PR	364	1
Pt38	Hugo	PR	448	1
Pt4	Hugo	PR	948	1
Pt5	Hugo	PR	439	1
Pt6	Hugo	PR	882	1
Pt7	Hugo	PD	662	0
Pt8	Hugo	CR	NA	1
Pt9	Hugo	CR	1054	1
Pt10	Riaz	SD	255	1
Pt101	Riaz	PR	833	1
Pt103	Riaz	PD	483	0
Pt106	Riaz	PD	91	0
Pt11	Riaz	PD	837	1
Pt17	Riaz	PD	57	0
Pt18	Riaz	PR	1073	1
Pt24	Riaz	PD	149	0
Pt26	Riaz	SD	952	1
Pt27	Riaz	PD	475	0
Pt28	Riaz	PD	739	1
Pt29	Riaz	PD	273	0
Pt3	Riaz	PR	1143	1
Pt30	Riaz	CR	1052	1
Pt31	Riaz	PD	961	1
Pt34	Riaz	PR	833	1
Pt36	Riaz	SD	1080	1
Pt37	Riaz	SD	646	1
Pt38	Riaz	SD	167	1
Pt4	Riaz	SD	633	1
Pt44	Riaz	PR	1092	1
Pt46	Riaz	PD	227	0
Pt47	Riaz	PD	718	0
Pt48	Riaz	CR	1045	1
Pt49	Riaz	PR	826	1
Pt5	Riaz	PD	221	0
Pt52	Riaz	PD	476	0
Pt59	Riaz	SD	707	1
Pt65	Riaz	SD	692	1
Pt66	Riaz	PD	542	0
Pt67	Riaz	SD	1031	1
Pt72	Riaz	PR	770	1
Pt77	Riaz	SD	471	1
Pt79	Riaz	SD	217	1
Pt8	Riaz	PD	259	0
Pt82	Riaz	SD	429	1
Pt84	Riaz	PD	150	0
Pt85	Riaz	PD	903	1
Pt89	Riaz	SD	844	1
Pt9	Riaz	PD	91	0
Pt90	Riaz	PD	174	0
Pt92	Riaz	SD	332	1
Pt94	Riaz	CR	980	1
Pt98	Riaz	SD	746	1
Pat02	VanAllen	SD	1632	1
Pat03	VanAllen	PD	100	0
Pat04	VanAllen	PR	987	1
Pat06	VanAllen	PD	161	0
Pat08	VanAllen	PD	140	0
Pat118	VanAllen	PD	313	0
Pat119	VanAllen	PD	808	1
Pat123	VanAllen	SD	853	1
Pat126	VanAllen	PR	641	1
Pat14	VanAllen	PD	163	0
Pat15	VanAllen	PD	50	0
Pat16	VanAllen	PD	811	1
Pat19	VanAllen	PD	175	0
Pat25	VanAllen	PD	325	0
Pat27	VanAllen	PD	1379	1
Pat28	VanAllen	PD	1184	1
Pat29	VanAllen	X	1326	1
Pat33	VanAllen	PD	211	0
Pat36	VanAllen	PD	54	0
Pat37	VanAllen	PD	70	0
Pat38	VanAllen	PR	1539	1
Pat39	VanAllen	CR	1487	1
Pat40	VanAllen	PD	34	0
Pat41	VanAllen	PD	128	0
Pat43	VanAllen	PD	37	0
Pat44	VanAllen	PD	271	0
Pat45	VanAllen	PD	89	0
Pat46	VanAllen	PD	160	0
Pat47	VanAllen	CR	1106	1
Pat49	VanAllen	SD	1034	1
Pat50	VanAllen	PD	65	0
Pat79	VanAllen	PR	801	1
Pat80	VanAllen	SD	724	1
Pat81	VanAllen	PD	628	0
Pat83	VanAllen	PD	1027	1
Pat85	VanAllen	PD	458	0
Pat86	VanAllen	SD	293	1
Pat88	VanAllen	SD	989	1
Pat90	VanAllen	PR	1005	1
Pat98	VanAllen	PD	140	0
