# Supplementary material for: Combinations of immuno-checkpoint inhibitors predictive biomarkers only marginally improve their individual accuracy
Source: J Transl Med. 2019 Apr 23;17:131. doi: 10.1186/s12967-019-1865-8 (PMC6480695; doi:10.1186/s12967-019-1865-8)
Supplement: Supplementary file 6 — Additional file 6: Table S4. Performance of each marker in the single datasets. [file 12967_2019_1865_MOESM6_ESM.xlsx]

## Sheet: markers
marker	study	AUC
AXL	Hugo	0.81
AXL pathway	Hugo	0.76
CD274	Hugo	0.62
CTLA4	Hugo	0.65
ICB resistance signature 1	Hugo	0.87
ICB resistance signature 2	Hugo	0.7
ICB resistance signature 3	Hugo	0.65
IFN-y (expanded set)	Hugo	0.53
IFN-y (reduced set)	Hugo	0.5
IPS	Hugo	0.76
mut. load	Hugo	0.61
PDCD1	Hugo	0.57
PDCD1LG2	Hugo	0.49
POLE	Hugo	0.59
POLE2	Hugo	0.49
POLE3	Hugo	0.48
POLE4	Hugo	0.54
TIDE	Hugo	0.82
AXL	Riaz	0.58
AXL pathway	Riaz	0.44
CD274	Riaz	0.47
CTLA4	Riaz	0.59
ICB resistance signature 1	Riaz	0.52
ICB resistance signature 2	Riaz	0.54
ICB resistance signature 3	Riaz	0.51
IFN-y (expanded set)	Riaz	0.62
IFN-y (reduced set)	Riaz	0.64
IPS	Riaz	0.5
mut. load	Riaz	0.53
PDCD1	Riaz	0.61
PDCD1LG2	Riaz	0.53
POLE	Riaz	0.58
POLE2	Riaz	0.59
POLE3	Riaz	0.52
POLE4	Riaz	0.56
TIDE	Riaz	0.58
mut. load	Rizvi	0.64
mut. load	Snyder	0.66
AXL	VanAllen	0.51
AXL pathway	VanAllen	0.52
CD274	VanAllen	0.6
CTLA4	VanAllen	0.75
ICB resistance signature 1	VanAllen	0.61
ICB resistance signature 2	VanAllen	0.43
ICB resistance signature 3	VanAllen	0.52
IFN-y (expanded set)	VanAllen	0.72
IFN-y (reduced set)	VanAllen	0.69
IPS	VanAllen	0.6
mut. load	VanAllen	0.58
PDCD1	VanAllen	0.68
PDCD1LG2	VanAllen	0.73
POLE	VanAllen	0.58
POLE2	VanAllen	0.47
POLE3	VanAllen	0.58
POLE4	VanAllen	0.56
TIDE	VanAllen	0.73
