# Supplementary material for: Combinations of immuno-checkpoint inhibitors predictive biomarkers only marginally improve their individual accuracy
Source: J Transl Med. 2019 Apr 23;17:131. doi: 10.1186/s12967-019-1865-8 (PMC6480695; doi:10.1186/s12967-019-1865-8)
Supplement: Supplementary file 7 — Additional file 7: Table S5. Summary of the biomarker performance. The second column indicates the number of datasets on which the marker was tested; the last column is the difference between the maximum and the minimum AUC for each biomarker. [file 12967_2019_1865_MOESM7_ESM.xlsx]

## Sheet: markers_statistics
marker	nr_datasets	auc_mean	auc_median	auc_min	auc_max	delta_auc
AXL	3	0.63	0.58	0.51	0.81	0.3
AXL pathway	3	0.57	0.52	0.44	0.76	0.32
CD274	3	0.56	0.6	0.47	0.62	0.15
CTLA4	3	0.66	0.65	0.59	0.75	0.16
ICB resistance signature 1	3	0.67	0.61	0.52	0.87	0.35
ICB resistance signature 2	3	0.56	0.54	0.43	0.7	0.27
ICB resistance signature 3	3	0.56	0.52	0.51	0.65	0.14
IFN-y (expanded set)	3	0.62	0.62	0.53	0.72	0.19
IFN-y (reduced set)	3	0.61	0.64	0.5	0.69	0.19
IPS	3	0.62	0.6	0.5	0.76	0.26
mut. load	5	0.6	0.61	0.53	0.66	0.13
PDCD1	3	0.62	0.61	0.57	0.68	0.11
PDCD1LG2	3	0.58	0.53	0.49	0.73	0.24
POLE	3	0.58	0.58	0.58	0.59	0.01
POLE2	3	0.52	0.49	0.47	0.59	0.12
POLE3	3	0.53	0.52	0.48	0.58	0.1
POLE4	3	0.55	0.56	0.54	0.56	0.02
TIDE	3	0.71	0.73	0.58	0.82	0.24
