# Supplementary material for: Combinations of immuno-checkpoint inhibitors predictive biomarkers only marginally improve their individual accuracy
Source: J Transl Med. 2019 Apr 23;17:131. doi: 10.1186/s12967-019-1865-8 (PMC6480695; doi:10.1186/s12967-019-1865-8)
Supplement: Supplementary file 8 — Additional file 8: Table S6. Pearson correlation coefficients among each marker. [file 12967_2019_1865_MOESM8_ESM.xlsx]

## Sheet: correlations_6
	CD274	mut. Load	IFN-y (red.set)	IFN-y (exp.set)	IPS	PDCD1	POLE	POLE2	POLE3	POLE4	CTLA4	PDCD1LG2	ICB Res.1	ICB Res.2	ICB Res.3	AXL Path.	AXL	TIDE
CD274	1
mut. load	-0.0553355	1
IFN-y (red.set)	0.175662	0.274365	1
IFN-y (exp.set)	0.276847	-0.0518885	0.257894	1
IPS	-0.136069	0.251704	0.181865	0.0132287	1
PDCD1	0.240359	0.274769	0.582834	0.356938	0.23213	1
POLE	-0.00709863	-0.107768	-0.218218	-0.047619	-0.233707	-0.15522	1
POLE2	-0.0302443	0.083695	-0.0546903	-0.10741	0.0254181	0.000342746	0.183657	1
POLE3	0.116573	0.0763034	0.165395	0.0441127	-0.132573	0.209726	0.0761947	0.0445576	1
POLE4	-0.12016	0.113279	0.0551318	-0.0761947	0.0308223	0.0577007	0.112955	0.118262	-0.00303951	1
CTLA4	0.0351605	-0.150838	-0.040032	0.497935	-0.221648	0.127197	0.131764	-0.0467064	0.0676825	-0.134629	1
PDCD1LG2	0.43825	-0.126943	0.259794	0.477831	-0.18974	0.253292	0.0519675	-0.0967513	-0.00750249	-0.0825273	0.375889	1
ICB res.1	-0.20381	-0.0624756	-0.058554	-0.149071	-0.25439	-0.0788964	0.0461411	-0.126314	0.0807047	-0.116573	0.00781345	-0.119523	1
ICB res.2	0.0851835	-0.148348	-0.0363696	0.0873016	-0.170503	0.042395	0.0548942	-0.293056	0.0340871	-0.0761947	0.0684297	0.282109	0.305241	1
ICB res.3	0.00767925	-0.310888	-0.236067	0.206056	-0.149468	-0.0273696	0.208918	-0.127671	0.0209683	-0.0983339	0.351234	0.176685	0.119028	0.341996	1
AXL path.	-0.0356348	-0.136918	0.0365148	-0.0796819	-0.15864	0.0892475	-0.0199205	-0.213014	0.0134209	-0.0603938	-0.102323	-0.0372678	0.466816	0.42165	0.179582	1
AXL	0.105914	-0.0862499	0.224544	0.220498	-0.0899919	0.28426	-0.0231387	-0.207402	0.0357631	-0.153369	0.238208	0.389597	0.376178	0.434871	0.243687	0.485119	1
TIDE	-0.0727971	-0.087522	-0.0545816	-0.0754343	-0.204779	-0.141273	0.363275	-0.125042	0.0605179	-0.0498186	-0.0167517	-0.118842	0.307168	0.146237	0.14245	0.142834	0.178393	1
