# Supplementary material for: Combinations of immuno-checkpoint inhibitors predictive biomarkers only marginally improve their individual accuracy
Source: J Transl Med. 2019 Apr 23;17:131. doi: 10.1186/s12967-019-1865-8 (PMC6480695; doi:10.1186/s12967-019-1865-8)
Supplement: Supplementary file 9 — Additional file 9: Table S7. Combinations of uncorrelated markers and evaluation according to majority voting algorithm. For each combination, number of markers involved and AUC are shown. [file 12967_2019_1865_MOESM9_ESM.zip]

Archive with 2 entries (2 files):
- Table_S4.xlsx
- table_S4_top.xlsx
