# Supplementary material for: Combinations of immuno-checkpoint inhibitors predictive biomarkers only marginally improve their individual accuracy
Source: J Transl Med. 2019 Apr 23;17:131. doi: 10.1186/s12967-019-1865-8 (PMC6480695; doi:10.1186/s12967-019-1865-8)
Supplement: Supplementary file 10 — Additional file 10: Table S8. Marker frequencies in the previous combinations with AUC greater than or equal to 0.65. [file 12967_2019_1865_MOESM10_ESM.xlsx]

## Sheet: Sheet1
Marker	Freq.
POLE4	0.677069
ICB resistance signature 1	0.647265
TIDE	0.607293
POLE	0.593268
AXL pathway	0.562062
ICB resistance signature 2	0.524895
POLE2	0.454418
IPS	0.409888
ICB resistance signature 3	0.384292
CD274	0.352735
mut. load	0.334853
AXL	0.32223
POLE3	0.271038
PDCD1LG2	0.260168
IFN-y (reduced set)	0.253506
IFN-y (expanded set)	0.246494
CTLA4	0.237027
