# Supplementary material for: Combinations of immuno-checkpoint inhibitors predictive biomarkers only marginally improve their individual accuracy
Source: J Transl Med. 2019 Apr 23;17:131. doi: 10.1186/s12967-019-1865-8 (PMC6480695; doi:10.1186/s12967-019-1865-8)
Supplement: Supplementary file 11 — Additional file 11: Table S9. GLM coefficient estimates, with their respective standard errors, t-values and p-values. [file 12967_2019_1865_MOESM11_ESM.xlsx]

## Sheet: summary_glm
Coefficient	Estimate	Std. Error	tvalue	pvalue	Significance
(Intercept)	0.533372	0.166597	3.20157	0.00187707	0.01
TIDE	-0.280241	0.092672	-3.024	0.00323265	0.01
ICB resistance signature 1	-0.28823	0.10742	-2.68321	0.0086463	0.01
CTLA4	0.238572	0.114874	2.07681	0.0406069	0.05
IFN-y (expanded set)	0.213599	0.111684	1.91253	0.058919	0.1
mut. load	0.119991	0.0868734	1.38121	0.170559
IFN-y (reduced set)	0.128521	0.0968471	1.32705	0.187776
POLE4	-0.107435	0.0821258	-1.30817	0.194074
POLE3	0.0663553	0.0824578	0.804719	0.423057
POLE	-0.0690941	0.0925166	-0.746828	0.457072
ICB resistance signature 3	-0.0475247	0.102246	-0.464808	0.643168
AXL	-0.0507725	0.115554	-0.439383	0.661415
AXL pathway	-0.0452247	0.105081	-0.43038	0.667926
PDCD1LG2	-0.0378664	0.118483	-0.319594	0.750001
ICB resistance signature 2	0.025869	0.0985354	0.262535	0.793496
CD274	-0.0259592	0.098943	-0.262365	0.793626
POLE2	-0.0142417	0.0850884	-0.167375	0.867442
IPS	-0.00837614	0.102734	-0.0815324	0.935196
